# Supplementary material for: Genetic Characteristics of Human Parainfluenza Virus Types 1–4 From Patients With Clinical Respiratory Tract Infection in China
Source: Front Microbiol. 2021 Jul 15;12:679246. doi: 10.3389/fmicb.2021.679246 (PMC8320325; doi:10.3389/fmicb.2021.679246)
Supplement: Supplementary Table 1 — Universal primers for full-length amplification of 16 HPIV-positive specimens. [file Data_Sheet_1.ZIP]

Archive with 4 entries (4 files):
- Supplementary Table 2.DOC
- Supplementary Table 3.DOC
- Supplementary Table 4.doc
- Supplementary Table 1.DOC
